# Supplementary material for: Bacterial Communities of the Internal Reproductive and Digestive Tracts of Virgin and Mated Tuta absoluta
Source: Insects. 2023 Sep 22;14(10):779. doi: 10.3390/insects14100779 (PMC10606990; doi:10.3390/insects14100779)
Supplement: Supplementary file 1 [file insects-14-00779-s001.zip]

Archive with 1 entries (1 files):
- insects-2589615-supplementary.pdf
